# Supplementary material for: The relationship between new PCR positive cases and going out in public during the COVID-19 epidemic in Japan
Source: PLoS One. 2022 May 26;17(5):e0266342. doi: 10.1371/journal.pone.0266342 (PMC9135210; doi:10.1371/journal.pone.0266342)
Supplement: S1 Dataset — (XLSX) [file pone.0266342.s001.xlsx]

## Sheet: Sheet1
	posit	People flow	Number of guests	Index of web search for going outside	Number of browsing restaurants
2020-01-19	1	6	-12	2	1
2020-01-26	3	6	-6	4	4
2020-02-02	8	5	-11	1	-1
2020-02-09	4	-2	-31	1	-5
2020-02-16	30	-3	-21	2	4
2020-02-23	83	-2	-5	2	-5
2020-03-01	110	-11	-35	8	-17
2020-03-08	233	-11	-69	4	-24
2020-03-15	322	-13	-70	1	-19
2020-03-22	263	-10	-69	-2	-15
2020-03-29	775	-15	-76	-9	-32
2020-04-05	1862	-16	-86	-10	-56
2020-04-12	3724	-32	-94	-11	-66
2020-04-19	3488	-35	-97	-15	-67
2020-04-26	2680	-41	-99	-22	-71
2020-05-03	1671	-52	-99	-33	-77
2020-05-10	764	-62	-97	-37	-60
2020-05-17	423	-38	-98	-40	-64
2020-05-24	242	-36	-98	-37	-57
2020-05-31	287	-32	-98	-25	-49
2020-06-07	276	-42	-92	-23	-42
2020-06-14	290	-40	-89	-20	-35
2020-06-21	381	-23	-84	-18	-30
2020-06-28	559	-21	-76	-15	-28
2020-07-05	1273	-15	-76	-11	-29
2020-07-12	2119	-22	-77	-10	-32
2020-07-19	3378	-14	-69	-11	-26
2020-07-26	5177	-20	-45	-14	-17
2020-08-02	8521	-17	-71	-16	-37
2020-08-09	9604	-20	-56	-20	-33
2020-08-16	7281	-23	-39	-26	-48
2020-08-23	6556	-18	-51	-29	-32
2020-08-30	5275	-16	-50	-37	-28
2020-09-06	3922	-17	-41	-29	-32
2020-09-13	3737	-19	-42	-25	-25
2020-09-20	3454	-10	28	-19	-15
2020-09-27	3008	-15	18	-12	-15
2020-10-04	3514	-13	8	-8	-22
2020-10-11	3590	-12	28	-9	-6
2020-10-18	3690	-11	23	-9	-12
2020-10-25	3969	-10	36	-9	-15
2020-11-01	4821	-14	28	-13	-19
